# Supplementary material for: Measuring metacognitive performance: type 1 performance dependence and test-retest reliability
Source: Neurosci Conscious. 2021 Nov 25;2021(1):niab040. doi: 10.1093/nc/niab040 (PMC8633424; doi:10.1093/nc/niab040)
Supplement: niab040_Supp [file niab040_supp.zip]

Archive with 1 entries (1 files):
- supplement_rev1.pdf
